# Supplementary material for: Does Daytime Sleepiness Moderate the Relationship Between Working Memory and Academic Performance in Schoolchildren? A Pilot Study
Source: Clocks Sleep. 2025 Oct 8;7(4):57. doi: 10.3390/clockssleep7040057 (PMC12550925; doi:10.3390/clockssleep7040057)
Supplement: Supplementary file 1 [file clockssleep-07-00057-s001.zip]

Archive with 1 entries (1 files):
- clockssleep-3713807-supplementary.pdf
